# Supplementary material for: The genetic diversity and relationships of cauliflower (Brassica oleracea var. botrytis) inbred lines assessed by using SSR markers
Source: PLoS One. 2018 Dec 6;13(12):e0208551. doi: 10.1371/journal.pone.0208551 (PMC6283626; doi:10.1371/journal.pone.0208551)
Supplement: S3 Table — (TXT) [file pone.0208551.s003.txt]

S3 Table. Nei's (1972) genetic distance matrix data calculated for the 165 cauliflower inbred lines on the basis of the SSR markers.
No.	1	2	3	4	5	6	7	8	9	10	11	12	13	14	15	16	17	18	19	20	21	22	23	24	25	26	27	28	29	30	31	32	33	34	35	36	37	38	39	40	41	42	43	44	45	46	47	48	49
1	0.00
2	0.27	0.00
3	0.12	0.33	0.00
4	0.17	0.31	0.10	0.00
5	0.26	0.26	0.13	0.10	0.00
6	0.14	0.31	0.10	0.11	0.12	0.00
7	0.12	0.32	0.08	0.10	0.16	0.03	0.00
8	0.18	0.29	0.07	0.01	0.06	0.10	0.09	0.00
9	0.16	0.26	0.27	0.21	0.17	0.23	0.27	0.22	0.00
10	0.12	0.25	0.15	0.15	0.21	0.22	0.20	0.16	0.18	0.00
11	0.26	0.35	0.21	0.27	0.19	0.20	0.24	0.25	0.28	0.23	0.00
12	0.21	0.26	0.17	0.25	0.17	0.18	0.19	0.20	0.23	0.19	0.10	0.00
13	0.25	0.24	0.17	0.22	0.24	0.21	0.20	0.18	0.36	0.31	0.23	0.19	0.00
14	0.35	0.34	0.35	0.43	0.42	0.39	0.40	0.41	0.42	0.43	0.37	0.31	0.33	0.00
15	0.23	0.25	0.29	0.23	0.30	0.27	0.28	0.24	0.19	0.30	0.37	0.25	0.22	0.27	0.00
16	0.35	0.31	0.42	0.46	0.49	0.39	0.41	0.44	0.45	0.46	0.37	0.41	0.33	0.19	0.33	0.00
17	0.19	0.27	0.15	0.22	0.15	0.16	0.17	0.18	0.21	0.17	0.08	0.00	0.17	0.32	0.26	0.41	0.00
18	0.24	0.23	0.24	0.25	0.32	0.21	0.22	0.26	0.32	0.30	0.20	0.16	0.08	0.31	0.17	0.34	0.16	0.00
19	0.26	0.25	0.21	0.30	0.25	0.25	0.23	0.25	0.35	0.30	0.20	0.18	0.10	0.33	0.30	0.33	0.15	0.15	0.00
20	0.30	0.29	0.24	0.30	0.30	0.29	0.27	0.28	0.42	0.39	0.22	0.23	0.04	0.35	0.31	0.32	0.21	0.10	0.14	0.00
21	0.29	0.28	0.19	0.21	0.20	0.23	0.21	0.20	0.31	0.24	0.22	0.20	0.13	0.39	0.27	0.46	0.18	0.23	0.20	0.22	0.00
22	0.21	0.25	0.24	0.24	0.29	0.25	0.24	0.25	0.25	0.21	0.22	0.23	0.26	0.32	0.29	0.32	0.22	0.20	0.27	0.22	0.23	0.00
23	0.25	0.24	0.17	0.20	0.21	0.29	0.28	0.21	0.33	0.17	0.26	0.27	0.19	0.38	0.29	0.48	0.24	0.24	0.21	0.19	0.13	0.23	0.00
24	0.20	0.35	0.17	0.15	0.15	0.15	0.15	0.18	0.21	0.20	0.20	0.17	0.22	0.27	0.10	0.53	0.17	0.17	0.21	0.23	0.22	0.27	0.14	0.00
25	0.22	0.25	0.23	0.26	0.27	0.27	0.28	0.24	0.28	0.23	0.39	0.30	0.23	0.33	0.23	0.29	0.30	0.27	0.33	0.24	0.24	0.20	0.20	0.20	0.00
26	0.17	0.36	0.27	0.23	0.30	0.28	0.26	0.25	0.22	0.24	0.32	0.23	0.25	0.35	0.27	0.31	0.20	0.32	0.38	0.27	0.35	0.29	0.37	0.23	0.18	0.00
27	0.23	0.34	0.16	0.21	0.24	0.19	0.16	0.19	0.35	0.33	0.21	0.23	0.06	0.33	0.29	0.36	0.21	0.17	0.18	0.13	0.12	0.19	0.20	0.23	0.27	0.29	0.00
28	0.22	0.26	0.22	0.10	0.18	0.22	0.17	0.10	0.20	0.22	0.32	0.22	0.15	0.34	0.15	0.22	0.18	0.28	0.28	0.18	0.28	0.23	0.28	0.25	0.10	0.02	0.23	0.00
29	0.31	0.53	0.31	0.28	0.34	0.29	0.26	0.26	0.38	0.39	0.44	0.33	0.43	0.36	0.32	0.29	0.31	0.37	0.44	0.43	0.51	0.39	0.50	0.34	0.35	0.28	0.45	0.17	0.00
30	0.36	0.33	0.45	0.43	0.41	0.38	0.39	0.41	0.38	0.45	0.49	0.41	0.46	0.29	0.32	0.27	0.42	0.35	0.44	0.44	0.46	0.24	0.45	0.46	0.34	0.49	0.43	0.30	0.20	0.00
31	0.36	0.13	0.40	0.40	0.40	0.29	0.29	0.35	0.40	0.36	0.44	0.40	0.44	0.40	0.44	0.11	0.40	0.29	0.29	0.36	0.52	0.26	0.45	0.67	0.26	0.36	0.55	0.32	0.26	0.20	0.00
32	0.22	0.34	0.26	0.26	0.30	0.24	0.26	0.27	0.25	0.32	0.24	0.19	0.29	0.21	0.26	0.30	0.20	0.17	0.34	0.27	0.38	0.20	0.37	0.24	0.32	0.27	0.27	0.30	0.24	0.28	0.23	0.00
33	0.33	0.59	0.39	0.39	0.39	0.38	0.34	0.41	0.41	0.46	0.38	0.39	0.41	0.43	0.42	0.46	0.37	0.35	0.43	0.35	0.49	0.35	0.40	0.16	0.42	0.37	0.42	0.28	0.19	0.31	0.57	0.31	0.00
34	0.23	0.33	0.27	0.23	0.36	0.29	0.31	0.25	0.22	0.27	0.29	0.26	0.26	0.33	0.01	0.35	0.26	0.16	0.30	0.25	0.28	0.24	0.26	0.12	0.23	0.29	0.31	0.12	0.35	0.36	0.45	0.27	0.37	0.00
35	0.10	0.48	0.13	0.19	0.22	0.07	0.07	0.22	0.37	0.18	0.29	0.21	0.26	0.41	0.44	0.41	0.21	0.21	0.22	0.22	0.29	0.22	0.21	0.20	0.21	0.33	0.27	0.25	0.22	0.25	0.34	0.24	0.18	0.34	0.00
36	0.15	0.31	0.16	0.18	0.22	0.22	0.21	0.16	0.22	0.08	0.19	0.22	0.33	0.43	0.30	0.39	0.20	0.33	0.30	0.41	0.24	0.22	0.20	0.17	0.18	0.25	0.33	0.22	0.36	0.43	0.40	0.32	0.38	0.28	0.29	0.00
37	0.25	0.26	0.32	0.21	0.22	0.31	0.32	0.22	0.25	0.15	0.32	0.32	0.47	0.36	0.39	0.35	0.32	0.41	0.29	0.50	0.42	0.25	0.31	0.29	0.31	0.41	0.48	0.24	0.31	0.32	0.15	0.39	0.40	0.37	0.12	0.23	0.00
38	0.20	0.31	0.14	0.22	0.21	0.23	0.19	0.22	0.22	0.25	0.23	0.26	0.19	0.33	0.22	0.46	0.22	0.26	0.18	0.21	0.05	0.19	0.09	0.12	0.28	0.36	0.11	0.25	0.44	0.39	0.45	0.31	0.30	0.18	0.17	0.24	0.46	0.00
39	0.18	0.36	0.28	0.24	0.32	0.25	0.27	0.26	0.17	0.30	0.30	0.20	0.29	0.31	0.06	0.39	0.20	0.16	0.35	0.32	0.39	0.25	0.36	0.10	0.30	0.25	0.30	0.21	0.29	0.33	0.44	0.15	0.32	0.09	0.31	0.30	0.42	0.24	0.00
40	0.20	0.31	0.24	0.24	0.31	0.23	0.20	0.25	0.26	0.15	0.29	0.23	0.21	0.32	0.22	0.39	0.20	0.20	0.27	0.24	0.22	0.20	0.22	0.14	0.16	0.24	0.25	0.17	0.36	0.39	0.40	0.27	0.36	0.20	0.18	0.22	0.34	0.25	0.21	0.00
41	0.18	0.33	0.14	0.08	0.19	0.13	0.11	0.10	0.26	0.25	0.23	0.23	0.22	0.42	0.32	0.35	0.21	0.21	0.29	0.22	0.28	0.20	0.27	0.22	0.25	0.25	0.22	0.17	0.25	0.42	0.29	0.19	0.36	0.26	0.13	0.22	0.30	0.27	0.25	0.30	0.00
42	0.25	0.33	0.22	0.25	0.23	0.27	0.28	0.26	0.30	0.25	0.15	0.14	0.28	0.23	0.32	0.35	0.14	0.24	0.26	0.30	0.26	0.25	0.25	0.20	0.41	0.33	0.26	0.34	0.34	0.39	0.48	0.17	0.40	0.34	0.18	0.28	0.33	0.24	0.25	0.37	0.27	0.00
43	0.24	0.33	0.22	0.28	0.29	0.35	0.33	0.23	0.26	0.28	0.35	0.26	0.22	0.26	0.28	0.38	0.24	0.29	0.26	0.25	0.23	0.25	0.26	0.29	0.19	0.30	0.20	0.23	0.42	0.41	0.52	0.31	0.49	0.26	0.34	0.31	0.29	0.25	0.36	0.30	0.26	0.36	0.00
44	0.32	0.25	0.32	0.26	0.36	0.25	0.23	0.28	0.42	0.36	0.25	0.31	0.20	0.31	0.34	0.19	0.29	0.20	0.22	0.21	0.27	0.22	0.32	0.34	0.30	0.37	0.23	0.28	0.42	0.37	0.11	0.30	0.48	0.28	0.22	0.36	0.25	0.34	0.35	0.25	0.16	0.35	0.31	0.00
45	0.32	0.35	0.21	0.21	0.16	0.22	0.23	0.19	0.32	0.24	0.15	0.16	0.30	0.31	0.44	0.44	0.16	0.26	0.28	0.29	0.27	0.21	0.27	0.19	0.33	0.39	0.24	0.30	0.41	0.44	0.40	0.22	0.42	0.41	0.13	0.25	0.22	0.27	0.33	0.32	0.12	0.19	0.26	0.22	0.00
46	0.28	0.34	0.29	0.23	0.25	0.28	0.29	0.24	0.25	0.21	0.24	0.20	0.39	0.46	0.39	0.53	0.20	0.25	0.39	0.37	0.38	0.22	0.34	0.28	0.35	0.38	0.36	0.34	0.36	0.40	0.40	0.21	0.42	0.31	0.13	0.29	0.23	0.42	0.27	0.31	0.20	0.23	0.31	0.33	0.15	0.00
47	0.18	0.32	0.27	0.18	0.24	0.23	0.24	0.20	0.23	0.27	0.28	0.23	0.34	0.44	0.28	0.44	0.23	0.26	0.41	0.35	0.30	0.22	0.35	0.25	0.27	0.22	0.28	0.26	0.32	0.40	0.36	0.24	0.43	0.27	0.22	0.27	0.25	0.37	0.24	0.41	0.17	0.26	0.22	0.30	0.23	0.19	0.00
48	0.42	0.45	0.48	0.46	0.58	0.54	0.52	0.51	0.42	0.50	0.47	0.44	0.40	0.37	0.37	0.28	0.42	0.34	0.44	0.36	0.46	0.34	0.45	0.45	0.33	0.30	0.41	0.34	0.46	0.47	0.26	0.36	0.52	0.25	0.44	0.50	0.47	0.42	0.33	0.36	0.33	0.52	0.35	0.20	0.47	0.39	0.44	0.00
49	0.32	0.29	0.24	0.30	0.19	0.25	0.29	0.28	0.35	0.33	0.17	0.18	0.27	0.47	0.48	0.47	0.15	0.31	0.31	0.28	0.25	0.32	0.29	0.29	0.36	0.32	0.28	0.32	0.53	0.61	0.45	0.33	0.52	0.40	0.26	0.33	0.42	0.27	0.35	0.41	0.26	0.21	0.38	0.34	0.20	0.27	0.28	0.44	0.00
50	0.20	0.34	0.27	0.25	0.26	0.23	0.24	0.29	0.22	0.32	0.24	0.24	0.31	0.36	0.33	0.33	0.22	0.27	0.39	0.27	0.34	0.23	0.34	0.17	0.20	0.15	0.27	0.20	0.34	0.46	0.33	0.20	0.35	0.27	0.18	0.29	0.35	0.31	0.22	0.28	0.16	0.25	0.31	0.26	0.24	0.29	0.18	0.30	0.16
51	0.38	0.28	0.40	0.38	0.41	0.36	0.40	0.43	0.42	0.43	0.34	0.40	0.32	0.24	0.40	0.27	0.38	0.28	0.38	0.27	0.38	0.27	0.35	0.35	0.29	0.32	0.31	0.32	0.50	0.46	0.33	0.31	0.48	0.30	0.34	0.47	0.38	0.36	0.36	0.25	0.31	0.38	0.38	0.17	0.33	0.36	0.41	0.21	0.24
52	0.26	0.31	0.23	0.26	0.25	0.28	0.29	0.27	0.31	0.26	0.16	0.17	0.26	0.36	0.36	0.39	0.18	0.28	0.30	0.31	0.27	0.26	0.28	0.25	0.38	0.31	0.27	0.34	0.51	0.52	0.62	0.29	0.46	0.31	0.18	0.27	0.33	0.24	0.23	0.35	0.24	0.15	0.41	0.30	0.15	0.24	0.27	0.39	0.09
53	0.36	0.23	0.39	0.34	0.38	0.42	0.43	0.38	0.32	0.34	0.35	0.35	0.33	0.28	0.31	0.28	0.36	0.29	0.38	0.36	0.31	0.22	0.30	0.31	0.24	0.39	0.34	0.34	0.56	0.36	0.36	0.30	0.48	0.26	0.28	0.31	0.26	0.29	0.27	0.29	0.29	0.33	0.36	0.22	0.23	0.28	0.37	0.22	0.25
54	0.31	0.31	0.35	0.38	0.41	0.34	0.35	0.36	0.37	0.42	0.39	0.34	0.33	0.20	0.30	0.25	0.34	0.28	0.36	0.37	0.39	0.25	0.44	0.27	0.27	0.31	0.32	0.32	0.42	0.32	0.36	0.29	0.37	0.24	0.41	0.35	0.34	0.36	0.27	0.28	0.37	0.40	0.31	0.27	0.34	0.35	0.36	0.28	0.36
55	0.30	0.41	0.25	0.28	0.31	0.29	0.30	0.26	0.35	0.30	0.35	0.29	0.40	0.29	0.39	0.35	0.30	0.35	0.43	0.45	0.45	0.29	0.44	0.20	0.30	0.36	0.37	0.30	0.35	0.39	0.46	0.22	0.38	0.32	0.19	0.28	0.28	0.46	0.27	0.33	0.24	0.30	0.30	0.37	0.19	0.26	0.32	0.40	0.29
56	0.26	0.42	0.29	0.23	0.28	0.31	0.32	0.27	0.25	0.27	0.28	0.28	0.38	0.28	0.30	0.34	0.29	0.31	0.44	0.41	0.33	0.22	0.32	0.18	0.30	0.30	0.31	0.23	0.33	0.34	0.40	0.18	0.41	0.31	0.24	0.24	0.26	0.33	0.19	0.32	0.26	0.18	0.34	0.37	0.20	0.27	0.25	0.40	0.31
57	0.21	0.35	0.27	0.18	0.22	0.26	0.27	0.20	0.17	0.27	0.34	0.26	0.24	0.37	0.25	0.36	0.26	0.34	0.41	0.34	0.28	0.26	0.35	0.28	0.18	0.11	0.25	0.09	0.41	0.44	0.48	0.27	0.43	0.31	0.37	0.25	0.35	0.31	0.20	0.25	0.26	0.32	0.25	0.37	0.31	0.36	0.22	0.41	0.28
58	0.20	0.31	0.23	0.23	0.24	0.19	0.23	0.24	0.28	0.29	0.18	0.24	0.26	0.39	0.33	0.30	0.22	0.24	0.36	0.27	0.32	0.26	0.34	0.21	0.26	0.21	0.27	0.21	0.35	0.49	0.28	0.23	0.42	0.26	0.21	0.23	0.32	0.32	0.22	0.31	0.16	0.25	0.37	0.23	0.22	0.29	0.18	0.36	0.11
59	0.39	0.30	0.46	0.44	0.43	0.42	0.46	0.49	0.43	0.44	0.35	0.42	0.38	0.29	0.38	0.23	0.39	0.35	0.42	0.39	0.37	0.35	0.36	0.35	0.37	0.44	0.41	0.41	0.46	0.39	0.29	0.34	0.48	0.32	0.26	0.41	0.35	0.42	0.36	0.42	0.39	0.27	0.50	0.28	0.38	0.44	0.42	0.35	0.23
60	0.28	0.44	0.31	0.32	0.37	0.33	0.31	0.33	0.37	0.38	0.33	0.36	0.39	0.27	0.43	0.27	0.34	0.36	0.46	0.36	0.42	0.26	0.43	0.33	0.35	0.31	0.33	0.34	0.28	0.37	0.26	0.17	0.38	0.39	0.31	0.32	0.36	0.42	0.26	0.32	0.28	0.25	0.39	0.30	0.30	0.32	0.30	0.36	0.27
61	0.28	0.30	0.27	0.20	0.14	0.28	0.28	0.18	0.24	0.29	0.26	0.20	0.30	0.37	0.36	0.53	0.21	0.31	0.34	0.31	0.22	0.21	0.28	0.25	0.25	0.29	0.22	0.32	0.39	0.41	0.48	0.24	0.42	0.40	0.24	0.33	0.22	0.29	0.36	0.39	0.23	0.24	0.14	0.34	0.12	0.16	0.06	0.51	0.23
62	0.32	0.32	0.32	0.25	0.17	0.35	0.35	0.21	0.18	0.30	0.34	0.25	0.37	0.46	0.34	0.58	0.25	0.42	0.39	0.48	0.24	0.25	0.36	0.31	0.30	0.36	0.32	0.30	0.49	0.39	0.48	0.36	0.48	0.40	0.37	0.30	0.21	0.26	0.33	0.46	0.32	0.32	0.21	0.44	0.19	0.24	0.16	0.54	0.28
63	0.26	0.34	0.29	0.26	0.28	0.28	0.29	0.30	0.20	0.32	0.27	0.22	0.33	0.43	0.27	0.43	0.23	0.25	0.39	0.34	0.35	0.26	0.37	0.25	0.35	0.28	0.33	0.28	0.39	0.43	0.48	0.18	0.34	0.24	0.18	0.32	0.39	0.26	0.13	0.31	0.20	0.26	0.44	0.36	0.22	0.19	0.30	0.30	0.19
64	0.28	0.41	0.25	0.34	0.27	0.27	0.31	0.30	0.24	0.32	0.12	0.18	0.28	0.43	0.32	0.39	0.16	0.30	0.36	0.32	0.35	0.36	0.39	0.23	0.38	0.31	0.32	0.31	0.43	0.55	0.52	0.28	0.39	0.30	0.41	0.23	0.44	0.32	0.25	0.38	0.27	0.28	0.36	0.32	0.24	0.35	0.30	0.39	0.18
65	0.24	0.30	0.17	0.25	0.18	0.19	0.20	0.21	0.27	0.22	0.10	0.02	0.19	0.35	0.29	0.45	0.02	0.16	0.21	0.23	0.18	0.23	0.27	0.17	0.34	0.27	0.21	0.23	0.38	0.45	0.40	0.20	0.39	0.29	0.21	0.26	0.33	0.22	0.20	0.27	0.24	0.14	0.30	0.32	0.14	0.20	0.23	0.45	0.13
66	0.23	0.23	0.21	0.23	0.22	0.20	0.21	0.22	0.26	0.21	0.17	0.08	0.23	0.41	0.28	0.37	0.08	0.18	0.28	0.28	0.25	0.25	0.32	0.22	0.30	0.22	0.28	0.18	0.37	0.44	0.29	0.18	0.42	0.28	0.21	0.25	0.32	0.29	0.20	0.29	0.20	0.18	0.35	0.28	0.18	0.19	0.22	0.37	0.12
67	0.26	0.42	0.29	0.26	0.28	0.26	0.24	0.25	0.29	0.30	0.31	0.20	0.30	0.41	0.37	0.50	0.20	0.23	0.34	0.32	0.36	0.26	0.45	0.24	0.35	0.29	0.34	0.28	0.33	0.40	0.40	0.18	0.33	0.34	0.13	0.33	0.30	0.39	0.23	0.29	0.23	0.32	0.29	0.34	0.20	0.14	0.22	0.37	0.25
68	0.24	0.39	0.27	0.19	0.25	0.32	0.30	0.20	0.21	0.25	0.38	0.26	0.25	0.45	0.25	0.42	0.24	0.35	0.45	0.32	0.31	0.29	0.36	0.23	0.16	0.08	0.28	0.05	0.33	0.47	0.45	0.28	0.36	0.29	0.34	0.25	0.35	0.37	0.21	0.21	0.26	0.39	0.26	0.42	0.35	0.34	0.25	0.35	0.32
69	0.26	0.42	0.27	0.18	0.25	0.34	0.32	0.19	0.23	0.24	0.40	0.28	0.27	0.47	0.28	0.44	0.26	0.37	0.47	0.35	0.33	0.29	0.35	0.23	0.16	0.11	0.31	0.05	0.33	0.50	0.45	0.30	0.39	0.29	0.34	0.24	0.33	0.40	0.24	0.24	0.26	0.42	0.26	0.44	0.34	0.33	0.25	0.37	0.34
70	0.35	0.29	0.42	0.42	0.49	0.40	0.42	0.44	0.42	0.39	0.34	0.31	0.33	0.22	0.25	0.14	0.32	0.26	0.34	0.38	0.39	0.32	0.42	0.38	0.36	0.39	0.40	0.36	0.37	0.31	0.16	0.24	0.45	0.28	0.26	0.39	0.28	0.46	0.27	0.36	0.38	0.26	0.45	0.22	0.37	0.43	0.41	0.28	0.37
71	0.42	0.38	0.42	0.43	0.38	0.41	0.45	0.44	0.29	0.39	0.28	0.34	0.37	0.37	0.34	0.31	0.32	0.29	0.34	0.38	0.37	0.28	0.38	0.28	0.33	0.47	0.37	0.34	0.47	0.38	0.11	0.29	0.43	0.24	0.37	0.36	0.27	0.33	0.30	0.35	0.38	0.42	0.35	0.22	0.32	0.33	0.41	0.20	0.37
72	0.18	0.34	0.16	0.18	0.19	0.17	0.16	0.14	0.28	0.21	0.22	0.12	0.21	0.39	0.33	0.46	0.10	0.25	0.27	0.28	0.27	0.29	0.34	0.22	0.35	0.25	0.24	0.22	0.29	0.43	0.40	0.26	0.34	0.31	0.13	0.29	0.27	0.33	0.27	0.28	0.22	0.26	0.22	0.30	0.22	0.21	0.19	0.46	0.22
73	0.29	0.35	0.28	0.23	0.15	0.33	0.34	0.18	0.17	0.21	0.31	0.18	0.36	0.44	0.31	0.55	0.18	0.37	0.41	0.45	0.29	0.27	0.35	0.28	0.27	0.29	0.36	0.28	0.37	0.38	0.52	0.30	0.42	0.36	0.29	0.25	0.23	0.37	0.30	0.36	0.29	0.32	0.20	0.48	0.20	0.17	0.17	0.51	0.34
74	0.32	0.38	0.30	0.25	0.17	0.34	0.33	0.20	0.21	0.24	0.34	0.21	0.37	0.47	0.34	0.58	0.21	0.41	0.44	0.49	0.31	0.30	0.38	0.28	0.30	0.32	0.36	0.28	0.39	0.41	0.52	0.33	0.42	0.41	0.29	0.28	0.25	0.37	0.32	0.38	0.32	0.35	0.23	0.51	0.21	0.20	0.20	0.54	0.34
75	0.45	0.49	0.42	0.36	0.42	0.51	0.48	0.41	0.38	0.46	0.51	0.47	0.37	0.41	0.34	0.36	0.45	0.37	0.47	0.38	0.36	0.36	0.35	0.37	0.36	0.39	0.36	0.21	0.28	0.41	0.58	0.33	0.31	0.31	0.34	0.46	0.47	0.31	0.35	0.41	0.35	0.35	0.38	0.48	0.43	0.33	0.44	0.34	0.41
76	0.41	0.45	0.42	0.27	0.29	0.45	0.46	0.28	0.24	0.30	0.38	0.34	0.39	0.51	0.33	0.54	0.34	0.42	0.56	0.48	0.39	0.31	0.41	0.42	0.27	0.20	0.40	0.15	0.47	0.53	0.64	0.36	0.45	0.37	0.60	0.25	0.44	0.38	0.35	0.34	0.31	0.41	0.39	0.51	0.33	0.25	0.34	0.43	0.43
77	0.23	0.39	0.26	0.17	0.28	0.34	0.31	0.18	0.20	0.21	0.35	0.29	0.22	0.42	0.22	0.38	0.26	0.29	0.42	0.29	0.30	0.24	0.30	0.25	0.15	0.13	0.26	0.07	0.33	0.45	0.48	0.24	0.40	0.21	0.34	0.22	0.31	0.34	0.22	0.22	0.20	0.33	0.23	0.35	0.31	0.25	0.25	0.32	0.38
78	0.31	0.37	0.34	0.23	0.37	0.43	0.40	0.27	0.28	0.29	0.39	0.36	0.20	0.39	0.21	0.36	0.34	0.24	0.39	0.23	0.27	0.23	0.24	0.27	0.15	0.21	0.24	0.12	0.39	0.43	0.48	0.29	0.42	0.17	0.37	0.29	0.39	0.29	0.26	0.21	0.25	0.37	0.21	0.30	0.36	0.29	0.30	0.27	0.46
79	0.39	0.30	0.43	0.51	0.50	0.48	0.49	0.48	0.43	0.47	0.35	0.33	0.32	0.19	0.32	0.21	0.33	0.27	0.42	0.30	0.41	0.29	0.43	0.45	0.34	0.44	0.35	0.47	0.38	0.28	0.33	0.20	0.44	0.33	0.37	0.47	0.46	0.42	0.32	0.36	0.36	0.28	0.33	0.26	0.33	0.34	0.38	0.29	0.35
80	0.26	0.33	0.30	0.30	0.26	0.26	0.26	0.30	0.30	0.26	0.44	0.26	0.20	0.39	0.26	0.39	0.26	0.26	0.20	0.24	0.30	0.30	0.26	0.35	0.20	0.14	0.30	0.08	0.26	0.49	0.40	0.30	0.44	0.35	0.11	0.44	0.28	0.26	0.26	0.17	0.30	0.26	0.29	0.44	0.26	0.26	0.20	0.44	0.20
81	0.35	0.47	0.41	0.38	0.41	0.34	0.35	0.37	0.38	0.41	0.36	0.34	0.42	0.43	0.37	0.43	0.35	0.34	0.52	0.46	0.39	0.24	0.52	0.36	0.36	0.38	0.34	0.39	0.37	0.34	0.58	0.29	0.32	0.36	0.29	0.36	0.39	0.43	0.34	0.35	0.34	0.47	0.31	0.37	0.31	0.33	0.26	0.45	0.45
82	0.42	0.42	0.48	0.46	0.52	0.47	0.48	0.51	0.45	0.56	0.43	0.44	0.41	0.41	0.35	0.41	0.45	0.30	0.47	0.38	0.49	0.32	0.44	0.29	0.40	0.47	0.41	0.48	0.46	0.40	0.46	0.28	0.30	0.33	0.37	0.49	0.50	0.42	0.31	0.38	0.41	0.48	0.44	0.38	0.43	0.46	0.44	0.38	0.50
83	0.23	0.62	0.28	0.25	0.13	0.22	0.30	0.28	0.18	0.23	0.28	0.25	0.56	0.45	0.38	0.54	0.19	0.42	0.45	0.50	0.36	0.34	0.31	0.26	0.33	0.24	0.33	0.28	0.21	0.44	0.56	0.28	0.46	0.37	0.00	0.33	0.04	0.36	0.24	0.25	0.31	0.23	0.36	0.46	0.28	0.25	0.23	0.46	0.28
84	0.23	0.38	0.26	0.21	0.30	0.32	0.30	0.22	0.25	0.23	0.37	0.30	0.37	0.26	0.30	0.29	0.28	0.38	0.37	0.43	0.38	0.25	0.33	0.25	0.21	0.15	0.36	0.20	0.27	0.39	0.26	0.25	0.37	0.31	0.37	0.21	0.25	0.36	0.28	0.27	0.25	0.31	0.28	0.35	0.33	0.35	0.30	0.30	0.41
85	0.17	0.20	0.22	0.31	0.26	0.28	0.28	0.28	0.25	0.22	0.27	0.19	0.34	0.35	0.34	0.39	0.19	0.28	0.33	0.29	0.22	0.17	0.19	0.27	0.12	0.21	0.30	0.30	0.38	0.40	0.22	0.31	0.47	0.26	0.27	0.19	0.34	0.19	0.26	0.22	0.26	0.31	0.19	0.35	0.28	0.23	0.17	0.26	0.15
86	0.41	0.42	0.45	0.37	0.40	0.47	0.47	0.42	0.36	0.37	0.33	0.33	0.36	0.15	0.34	0.21	0.33	0.33	0.52	0.31	0.45	0.29	0.38	0.42	0.29	0.23	0.40	0.25	0.26	0.29	0.30	0.17	0.34	0.35	0.30	0.38	0.35	0.46	0.30	0.30	0.30	0.24	0.45	0.28	0.29	0.29	0.39	0.22	0.41
87	0.17	0.34	0.19	0.26	0.26	0.25	0.27	0.26	0.20	0.17	0.17	0.17	0.23	0.34	0.26	0.25	0.17	0.28	0.32	0.23	0.36	0.22	0.30	0.14	0.17	0.12	0.27	0.09	0.41	0.53	0.08	0.23	0.46	0.25	0.25	0.12	0.30	0.31	0.14	0.21	0.20	0.22	0.43	0.28	0.21	0.34	0.28	0.34	0.22
88	0.09	0.29	0.13	0.13	0.13	0.13	0.13	0.13	0.13	0.09	0.24	0.09	0.18	0.29	0.13	0.62	0.09	0.09	0.18	0.24	0.13	0.23	0.13	0.11	0.18	0.29	0.13	0.17	0.20	0.29	0.41	0.13	0.35	0.14	0.00	0.18	0.17	0.11	0.13	0.09	0.22	0.09	0.10	0.41	0.13	0.09	0.09	0.54	0.18
89	0.39	0.36	0.46	0.47	0.50	0.45	0.46	0.48	0.43	0.47	0.38	0.35	0.38	0.15	0.29	0.21	0.36	0.24	0.45	0.33	0.44	0.28	0.43	0.38	0.31	0.33	0.38	0.38	0.27	0.28	0.26	0.17	0.37	0.26	0.37	0.44	0.44	0.46	0.25	0.28	0.39	0.30	0.39	0.29	0.38	0.31	0.35	0.23	0.42
90	0.12	0.30	0.13	0.10	0.13	0.03	0.06	0.11	0.22	0.20	0.19	0.17	0.20	0.35	0.26	0.38	0.15	0.19	0.24	0.27	0.26	0.24	0.28	0.14	0.28	0.24	0.19	0.19	0.31	0.36	0.36	0.23	0.34	0.27	0.06	0.23	0.25	0.27	0.20	0.21	0.14	0.22	0.33	0.23	0.21	0.26	0.21	0.48	0.24
91	0.15	0.37	0.18	0.15	0.22	0.25	0.23	0.16	0.22	0.21	0.22	0.20	0.21	0.36	0.24	0.43	0.18	0.28	0.30	0.28	0.14	0.22	0.20	0.20	0.23	0.16	0.16	0.24	0.39	0.46	0.62	0.26	0.40	0.24	0.29	0.19	0.39	0.14	0.23	0.25	0.22	0.20	0.22	0.33	0.28	0.35	0.17	0.39	0.24
92	0.29	0.35	0.24	0.27	0.35	0.29	0.27	0.28	0.42	0.30	0.20	0.21	0.04	0.31	0.28	0.34	0.19	0.11	0.18	0.07	0.20	0.28	0.24	0.20	0.30	0.29	0.15	0.22	0.44	0.50	0.48	0.30	0.38	0.22	0.18	0.36	0.44	0.26	0.29	0.20	0.26	0.27	0.29	0.20	0.28	0.36	0.37	0.34	0.28
93	0.32	0.33	0.35	0.32	0.37	0.33	0.31	0.36	0.34	0.32	0.30	0.31	0.27	0.27	0.31	0.32	0.31	0.26	0.30	0.31	0.21	0.16	0.29	0.27	0.31	0.36	0.17	0.30	0.44	0.35	0.49	0.28	0.36	0.32	0.25	0.33	0.32	0.22	0.32	0.24	0.33	0.26	0.31	0.25	0.28	0.33	0.33	0.36	0.36
94	0.29	0.35	0.24	0.27	0.35	0.29	0.27	0.28	0.42	0.30	0.20	0.21	0.04	0.31	0.28	0.34	0.19	0.11	0.18	0.07	0.20	0.28	0.24	0.20	0.30	0.29	0.15	0.22	0.44	0.50	0.48	0.30	0.38	0.22	0.18	0.36	0.44	0.26	0.29	0.20	0.26	0.27	0.29	0.20	0.28	0.36	0.37	0.34	0.28
95	0.16	0.42	0.24	0.22	0.32	0.23	0.24	0.26	0.26	0.27	0.23	0.23	0.31	0.34	0.31	0.36	0.20	0.26	0.34	0.32	0.31	0.25	0.32	0.28	0.29	0.14	0.28	0.26	0.33	0.50	0.52	0.25	0.39	0.21	0.29	0.25	0.39	0.27	0.21	0.29	0.21	0.24	0.32	0.31	0.32	0.28	0.20	0.26	0.20
96	0.31	0.31	0.35	0.32	0.37	0.37	0.35	0.36	0.31	0.27	0.25	0.23	0.27	0.28	0.26	0.35	0.22	0.18	0.28	0.25	0.27	0.20	0.26	0.22	0.31	0.35	0.28	0.26	0.38	0.37	0.52	0.22	0.31	0.19	0.21	0.33	0.28	0.25	0.21	0.15	0.31	0.23	0.31	0.24	0.25	0.19	0.36	0.28	0.30
97	0.31	0.29	0.29	0.21	0.27	0.32	0.30	0.25	0.30	0.18	0.29	0.30	0.31	0.32	0.29	0.43	0.30	0.28	0.32	0.33	0.25	0.17	0.18	0.09	0.22	0.36	0.24	0.25	0.46	0.37	0.43	0.32	0.44	0.27	0.25	0.22	0.25	0.18	0.26	0.21	0.25	0.28	0.30	0.26	0.20	0.24	0.32	0.41	0.38
98	0.21	0.31	0.24	0.24	0.28	0.23	0.22	0.25	0.26	0.22	0.15	0.09	0.24	0.39	0.27	0.38	0.08	0.16	0.25	0.25	0.23	0.17	0.29	0.17	0.31	0.22	0.25	0.19	0.28	0.40	0.29	0.17	0.31	0.23	0.24	0.22	0.31	0.25	0.17	0.24	0.20	0.16	0.33	0.27	0.21	0.20	0.19	0.36	0.22
99	0.24	0.32	0.27	0.20	0.23	0.24	0.25	0.23	0.21	0.28	0.26	0.29	0.17	0.44	0.28	0.39	0.26	0.24	0.26	0.23	0.23	0.26	0.27	0.25	0.29	0.20	0.26	0.19	0.44	0.50	0.36	0.33	0.41	0.28	0.34	0.25	0.42	0.18	0.28	0.33	0.21	0.30	0.45	0.34	0.34	0.39	0.34	0.40	0.29
100	0.24	0.42	0.27	0.19	0.26	0.32	0.33	0.20	0.21	0.24	0.37	0.32	0.31	0.34	0.30	0.33	0.28	0.41	0.44	0.38	0.34	0.28	0.35	0.31	0.15	0.09	0.31	0.09	0.33	0.47	0.48	0.32	0.43	0.31	0.44	0.22	0.31	0.36	0.30	0.29	0.23	0.35	0.23	0.41	0.34	0.36	0.26	0.34	0.37
101	0.23	0.33	0.31	0.30	0.32	0.30	0.31	0.32	0.21	0.29	0.27	0.17	0.37	0.30	0.26	0.33	0.18	0.27	0.38	0.36	0.38	0.16	0.42	0.27	0.29	0.20	0.34	0.21	0.32	0.28	0.29	0.17	0.32	0.20	0.29	0.29	0.30	0.34	0.18	0.26	0.30	0.28	0.30	0.35	0.30	0.26	0.24	0.32	0.35
102	0.31	0.39	0.31	0.24	0.30	0.28	0.29	0.27	0.31	0.31	0.29	0.35	0.27	0.35	0.29	0.40	0.33	0.25	0.35	0.30	0.30	0.21	0.28	0.21	0.31	0.36	0.26	0.30	0.38	0.32	0.40	0.22	0.22	0.27	0.19	0.32	0.34	0.25	0.26	0.20	0.30	0.33	0.36	0.30	0.35	0.34	0.41	0.38	0.41
103	0.30	0.26	0.27	0.17	0.28	0.26	0.25	0.18	0.32	0.28	0.41	0.32	0.25	0.26	0.16	0.32	0.30	0.24	0.31	0.32	0.31	0.31	0.27	0.22	0.30	0.36	0.34	0.22	0.26	0.28	0.29	0.27	0.36	0.18	0.32	0.34	0.29	0.33	0.27	0.23	0.27	0.32	0.34	0.24	0.41	0.36	0.36	0.40	0.50
104	0.30	0.50	0.31	0.28	0.33	0.33	0.31	0.29	0.36	0.31	0.38	0.36	0.45	0.48	0.51	0.42	0.33	0.45	0.48	0.46	0.32	0.29	0.36	0.43	0.28	0.34	0.35	0.30	0.25	0.34	0.40	0.30	0.37	0.50	0.13	0.26	0.34	0.31	0.43	0.43	0.19	0.30	0.33	0.35	0.24	0.29	0.24	0.45	0.35
105	0.36	0.30	0.34	0.26	0.33	0.36	0.34	0.27	0.39	0.23	0.42	0.30	0.32	0.42	0.31	0.38	0.28	0.33	0.35	0.39	0.29	0.34	0.25	0.34	0.26	0.37	0.42	0.21	0.28	0.31	0.40	0.39	0.39	0.31	0.16	0.29	0.26	0.37	0.39	0.27	0.30	0.33	0.36	0.32	0.36	0.34	0.42	0.42	0.42
106	0.26	0.20	0.26	0.32	0.28	0.31	0.32	0.31	0.26	0.27	0.25	0.15	0.21	0.36	0.24	0.36	0.16	0.20	0.17	0.25	0.27	0.31	0.29	0.31	0.35	0.35	0.32	0.36	0.48	0.43	0.36	0.32	0.49	0.27	0.18	0.38	0.31	0.29	0.31	0.34	0.31	0.26	0.28	0.30	0.31	0.30	0.33	0.36	0.28
107	0.41	0.52	0.48	0.39	0.45	0.44	0.42	0.44	0.38	0.39	0.37	0.38	0.37	0.37	0.36	0.37	0.35	0.29	0.37	0.35	0.43	0.31	0.41	0.34	0.46	0.43	0.43	0.28	0.23	0.28	0.36	0.32	0.20	0.32	0.26	0.43	0.38	0.31	0.29	0.35	0.37	0.32	0.45	0.31	0.35	0.34	0.40	0.40	0.50
108	0.31	0.39	0.39	0.34	0.41	0.38	0.39	0.38	0.36	0.40	0.38	0.38	0.40	0.27	0.31	0.30	0.39	0.30	0.44	0.39	0.43	0.25	0.39	0.34	0.37	0.32	0.38	0.38	0.34	0.32	0.49	0.25	0.38	0.32	0.29	0.37	0.37	0.33	0.24	0.37	0.33	0.31	0.45	0.35	0.38	0.40	0.35	0.32	0.44
109	0.31	0.33	0.42	0.40	0.41	0.36	0.34	0.38	0.33	0.43	0.44	0.36	0.41	0.30	0.29	0.27	0.36	0.33	0.41	0.39	0.43	0.25	0.48	0.34	0.29	0.40	0.41	0.28	0.31	0.22	0.33	0.30	0.37	0.24	0.21	0.43	0.31	0.44	0.31	0.38	0.33	0.36	0.25	0.30	0.36	0.35	0.25	0.38	0.47
110	0.21	0.32	0.24	0.25	0.32	0.23	0.22	0.26	0.26	0.16	0.28	0.23	0.22	0.26	0.22	0.34	0.21	0.21	0.28	0.26	0.23	0.20	0.24	0.20	0.19	0.20	0.24	0.17	0.36	0.38	0.36	0.27	0.34	0.22	0.26	0.22	0.36	0.22	0.23	0.02	0.29	0.35	0.29	0.25	0.32	0.33	0.41	0.31	0.44
111	0.26	0.28	0.29	0.29	0.28	0.39	0.37	0.27	0.22	0.21	0.33	0.25	0.26	0.27	0.30	0.39	0.23	0.33	0.25	0.31	0.22	0.22	0.20	0.25	0.18	0.25	0.30	0.22	0.43	0.40	0.48	0.42	0.42	0.28	0.34	0.24	0.23	0.22	0.36	0.25	0.31	0.34	0.14	0.36	0.28	0.32	0.33	0.33	0.39
112	0.26	0.23	0.21	0.11	0.17	0.20	0.19	0.12	0.26	0.19	0.31	0.25	0.21	0.39	0.22	0.43	0.23	0.23	0.20	0.28	0.20	0.25	0.16	0.14	0.24	0.35	0.28	0.16	0.36	0.37	0.43	0.38	0.38	0.20	0.21	0.22	0.20	0.22	0.33	0.22	0.18	0.31	0.28	0.24	0.25	0.30	0.33	0.46	0.39
113	0.43	0.36	0.40	0.26	0.33	0.42	0.40	0.29	0.39	0.34	0.45	0.45	0.32	0.35	0.41	0.38	0.43	0.36	0.38	0.33	0.35	0.31	0.25	0.40	0.28	0.37	0.35	0.19	0.31	0.31	0.40	0.36	0.33	0.42	0.29	0.37	0.30	0.29	0.42	0.37	0.27	0.33	0.39	0.32	0.33	0.34	0.45	0.42	0.48
114	0.15	0.34	0.23	0.29	0.28	0.25	0.29	0.27	0.22	0.23	0.14	0.22	0.33	0.33	0.33	0.30	0.20	0.33	0.27	0.37	0.38	0.31	0.37	0.28	0.35	0.28	0.33	0.43	0.43	0.49	0.48	0.32	0.42	0.31	0.26	0.21	0.23	0.39	0.30	0.35	0.28	0.26	0.28	0.30	0.28	0.35	0.25	0.43	0.27
115	0.19	0.24	0.20	0.10	0.15	0.19	0.17	0.11	0.19	0.12	0.29	0.21	0.28	0.47	0.28	0.50	0.19	0.29	0.26	0.35	0.23	0.23	0.22	0.22	0.28	0.29	0.33	0.19	0.35	0.41	0.40	0.36	0.46	0.28	0.21	0.20	0.15	0.30	0.34	0.28	0.16	0.30	0.27	0.31	0.24	0.23	0.23	0.50	0.34
116	0.22	0.26	0.20	0.26	0.21	0.21	0.22	0.24	0.24	0.20	0.14	0.03	0.19	0.28	0.22	0.41	0.03	0.17	0.18	0.24	0.21	0.24	0.25	0.12	0.31	0.23	0.23	0.22	0.36	0.42	0.48	0.23	0.39	0.24	0.21	0.26	0.30	0.26	0.21	0.23	0.27	0.15	0.27	0.32	0.19	0.23	0.27	0.42	0.21
117	0.18	0.23	0.19	0.09	0.14	0.18	0.16	0.10	0.18	0.11	0.28	0.20	0.27	0.46	0.27	0.49	0.18	0.28	0.25	0.34	0.22	0.21	0.21	0.20	0.27	0.28	0.32	0.17	0.33	0.40	0.36	0.35	0.44	0.27	0.18	0.19	0.13	0.29	0.33	0.27	0.15	0.29	0.26	0.30	0.23	0.22	0.22	0.49	0.33
118	0.32	0.26	0.20	0.17	0.18	0.29	0.27	0.16	0.32	0.20	0.18	0.19	0.14	0.34	0.28	0.43	0.18	0.21	0.21	0.23	0.09	0.19	0.14	0.22	0.27	0.36	0.15	0.24	0.51	0.47	0.52	0.33	0.53	0.28	0.37	0.20	0.30	0.15	0.33	0.25	0.24	0.22	0.21	0.26	0.15	0.28	0.26	0.47	0.26
119	0.14	0.35	0.24	0.22	0.26	0.21	0.24	0.26	0.08	0.27	0.23	0.29	0.34	0.37	0.25	0.37	0.27	0.26	0.37	0.29	0.37	0.20	0.35	0.22	0.30	0.26	0.28	0.24	0.37	0.38	0.36	0.19	0.38	0.19	0.26	0.31	0.32	0.22	0.18	0.32	0.18	0.27	0.26	0.31	0.29	0.25	0.18	0.34	0.31
120	0.28	0.29	0.26	0.29	0.24	0.21	0.25	0.27	0.22	0.31	0.22	0.25	0.34	0.40	0.33	0.23	0.23	0.33	0.26	0.36	0.38	0.34	0.39	0.34	0.40	0.32	0.36	0.21	0.34	0.42	0.20	0.30	0.43	0.34	0.35	0.32	0.34	0.29	0.35	0.44	0.25	0.25	0.43	0.29	0.33	0.37	0.35	0.41	0.27
121	0.28	0.39	0.37	0.31	0.33	0.27	0.31	0.32	0.30	0.37	0.29	0.33	0.42	0.45	0.49	0.38	0.31	0.36	0.42	0.39	0.44	0.31	0.49	0.38	0.34	0.34	0.38	0.36	0.38	0.39	0.20	0.26	0.47	0.46	0.13	0.41	0.25	0.42	0.32	0.44	0.19	0.36	0.30	0.23	0.24	0.26	0.21	0.38	0.29
122	0.28	0.24	0.34	0.26	0.26	0.25	0.28	0.27	0.24	0.29	0.27	0.25	0.32	0.37	0.33	0.34	0.25	0.25	0.32	0.33	0.27	0.14	0.33	0.29	0.25	0.33	0.27	0.40	0.41	0.34	0.23	0.26	0.47	0.34	0.27	0.32	0.22	0.37	0.33	0.32	0.20	0.31	0.25	0.20	0.19	0.20	0.15	0.35	0.30
123	0.27	0.33	0.33	0.31	0.37	0.29	0.33	0.35	0.30	0.40	0.29	0.38	0.32	0.23	0.26	0.23	0.36	0.24	0.35	0.28	0.34	0.25	0.33	0.34	0.31	0.31	0.30	0.30	0.42	0.36	0.36	0.28	0.43	0.15	0.37	0.37	0.39	0.23	0.27	0.30	0.28	0.36	0.35	0.23	0.38	0.37	0.34	0.22	0.35
124	0.42	0.32	0.42	0.43	0.39	0.41	0.45	0.44	0.32	0.50	0.37	0.44	0.41	0.41	0.37	0.28	0.42	0.34	0.34	0.39	0.39	0.35	0.38	0.50	0.36	0.44	0.42	0.43	0.54	0.44	0.23	0.39	0.62	0.29	0.50	0.43	0.42	0.31	0.41	0.51	0.30	0.45	0.42	0.23	0.41	0.39	0.44	0.13	0.34
125	0.33	0.33	0.43	0.44	0.47	0.38	0.43	0.45	0.33	0.37	0.32	0.35	0.32	0.21	0.34	0.23	0.33	0.24	0.42	0.30	0.41	0.30	0.43	0.40	0.31	0.33	0.34	0.34	0.33	0.35	0.29	0.18	0.39	0.29	0.29	0.44	0.36	0.39	0.35	0.30	0.30	0.33	0.27	0.26	0.32	0.31	0.35	0.29	0.38
126	0.24	0.42	0.33	0.30	0.32	0.29	0.30	0.34	0.23	0.27	0.20	0.18	0.37	0.41	0.31	0.44	0.16	0.26	0.37	0.38	0.34	0.30	0.35	0.28	0.36	0.20	0.36	0.30	0.36	0.50	0.52	0.25	0.38	0.22	0.29	0.28	0.41	0.30	0.21	0.31	0.29	0.24	0.42	0.41	0.32	0.22	0.26	0.28	0.20
127	0.29	0.33	0.40	0.34	0.42	0.38	0.37	0.35	0.31	0.32	0.35	0.34	0.30	0.30	0.30	0.27	0.34	0.29	0.44	0.31	0.38	0.20	0.43	0.40	0.29	0.28	0.28	0.34	0.31	0.31	0.34	0.19	0.39	0.32	0.29	0.35	0.35	0.44	0.30	0.30	0.29	0.32	0.31	0.28	0.34	0.25	0.26	0.33	0.42
128	0.45	0.32	0.45	0.46	0.45	0.47	0.48	0.47	0.38	0.43	0.34	0.35	0.41	0.31	0.33	0.23	0.35	0.29	0.37	0.38	0.40	0.31	0.41	0.45	0.33	0.46	0.44	0.45	0.41	0.33	0.23	0.27	0.47	0.26	0.27	0.39	0.32	0.44	0.34	0.36	0.32	0.35	0.42	0.23	0.32	0.28	0.44	0.18	0.37
129	0.39	0.39	0.36	0.28	0.36	0.37	0.35	0.32	0.39	0.34	0.37	0.34	0.27	0.35	0.34	0.38	0.32	0.26	0.34	0.25	0.36	0.30	0.27	0.28	0.31	0.40	0.31	0.17	0.26	0.30	0.40	0.27	0.28	0.30	0.13	0.41	0.29	0.31	0.30	0.32	0.23	0.30	0.36	0.28	0.28	0.26	0.42	0.38	0.45
130	0.27	0.32	0.33	0.33	0.38	0.29	0.30	0.34	0.32	0.36	0.34	0.24	0.28	0.18	0.24	0.29	0.24	0.21	0.29	0.29	0.31	0.24	0.35	0.24	0.22	0.29	0.29	0.26	0.36	0.33	0.52	0.20	0.36	0.22	0.16	0.36	0.31	0.34	0.21	0.19	0.29	0.27	0.21	0.28	0.29	0.31	0.31	0.31	0.34
131	0.25	0.27	0.33	0.31	0.43	0.35	0.33	0.35	0.30	0.34	0.32	0.27	0.22	0.26	0.23	0.23	0.24	0.19	0.32	0.21	0.29	0.21	0.30	0.25	0.20	0.20	0.26	0.22	0.34	0.33	0.26	0.20	0.33	0.16	0.26	0.34	0.38	0.28	0.22	0.20	0.21	0.33	0.24	0.15	0.32	0.31	0.29	0.13	0.32
132	0.19	0.36	0.22	0.14	0.23	0.29	0.28	0.15	0.18	0.20	0.35	0.27	0.25	0.38	0.26	0.35	0.24	0.35	0.38	0.33	0.29	0.23	0.30	0.25	0.12	0.09	0.26	0.07	0.34	0.45	0.48	0.28	0.45	0.26	0.34	0.18	0.29	0.33	0.25	0.24	0.18	0.33	0.18	0.35	0.29	0.31	0.21	0.35	0.35
133	0.21	0.32	0.24	0.19	0.23	0.26	0.24	0.18	0.18	0.19	0.26	0.23	0.19	0.37	0.25	0.31	0.21	0.29	0.34	0.26	0.28	0.23	0.35	0.28	0.19	0.09	0.23	0.07	0.33	0.41	0.40	0.25	0.43	0.29	0.37	0.20	0.35	0.33	0.24	0.17	0.22	0.32	0.26	0.28	0.29	0.31	0.26	0.40	0.34
134	0.26	0.31	0.26	0.21	0.17	0.34	0.32	0.17	0.20	0.21	0.33	0.23	0.33	0.39	0.33	0.48	0.22	0.40	0.33	0.41	0.25	0.20	0.29	0.28	0.23	0.28	0.32	0.24	0.37	0.37	0.52	0.34	0.41	0.37	0.29	0.22	0.17	0.30	0.37	0.36	0.26	0.31	0.15	0.39	0.20	0.22	0.17	0.49	0.36
135	0.24	0.33	0.25	0.19	0.15	0.32	0.30	0.15	0.18	0.20	0.29	0.21	0.34	0.42	0.35	0.51	0.21	0.38	0.35	0.39	0.23	0.21	0.27	0.28	0.24	0.27	0.29	0.26	0.38	0.39	0.52	0.31	0.43	0.39	0.29	0.20	0.20	0.27	0.35	0.37	0.21	0.27	0.16	0.38	0.16	0.18	0.13	0.48	0.32
136	0.23	0.31	0.16	0.21	0.14	0.18	0.21	0.20	0.23	0.27	0.12	0.15	0.24	0.30	0.32	0.36	0.13	0.23	0.22	0.25	0.22	0.27	0.23	0.24	0.38	0.35	0.22	0.36	0.32	0.40	0.43	0.18	0.38	0.32	0.24	0.27	0.35	0.17	0.29	0.38	0.20	0.09	0.34	0.33	0.20	0.27	0.28	0.53	0.17
137	0.36	0.36	0.43	0.44	0.39	0.36	0.40	0.45	0.30	0.37	0.24	0.27	0.32	0.30	0.32	0.33	0.25	0.22	0.32	0.30	0.32	0.22	0.36	0.34	0.31	0.34	0.33	0.34	0.37	0.37	0.36	0.25	0.37	0.23	0.35	0.35	0.39	0.30	0.27	0.22	0.33	0.36	0.36	0.27	0.30	0.26	0.38	0.24	0.32
138	0.26	0.36	0.35	0.29	0.33	0.36	0.34	0.30	0.22	0.24	0.34	0.28	0.31	0.30	0.27	0.27	0.26	0.37	0.41	0.37	0.39	0.28	0.40	0.29	0.27	0.12	0.34	0.13	0.27	0.42	0.40	0.25	0.30	0.31	0.35	0.25	0.34	0.34	0.25	0.22	0.29	0.32	0.37	0.36	0.34	0.35	0.36	0.33	0.39
139	0.19	0.29	0.24	0.27	0.25	0.26	0.24	0.26	0.23	0.24	0.24	0.18	0.31	0.41	0.34	0.28	0.16	0.32	0.26	0.31	0.31	0.25	0.35	0.29	0.24	0.16	0.30	0.18	0.32	0.44	0.29	0.27	0.43	0.31	0.24	0.20	0.27	0.29	0.26	0.31	0.18	0.27	0.29	0.24	0.26	0.28	0.26	0.28	0.20
140	0.27	0.47	0.30	0.30	0.41	0.34	0.32	0.32	0.35	0.30	0.34	0.35	0.36	0.22	0.42	0.22	0.33	0.41	0.36	0.38	0.49	0.33	0.45	0.38	0.30	0.19	0.34	0.21	0.31	0.47	0.33	0.24	0.43	0.42	0.32	0.31	0.29	0.44	0.37	0.31	0.27	0.30	0.32	0.31	0.32	0.36	0.37	0.34	0.40
141	0.19	0.36	0.22	0.14	0.23	0.29	0.28	0.15	0.18	0.20	0.35	0.27	0.25	0.38	0.26	0.35	0.24	0.35	0.38	0.33	0.29	0.23	0.30	0.25	0.12	0.09	0.26	0.07	0.34	0.45	0.48	0.28	0.45	0.26	0.34	0.18	0.29	0.33	0.25	0.24	0.18	0.33	0.18	0.35	0.29	0.31	0.21	0.35	0.35
142	0.19	0.35	0.22	0.14	0.23	0.29	0.27	0.15	0.18	0.19	0.34	0.26	0.25	0.34	0.22	0.34	0.24	0.32	0.34	0.32	0.25	0.20	0.27	0.22	0.11	0.11	0.24	0.09	0.32	0.41	0.48	0.27	0.42	0.22	0.34	0.17	0.25	0.30	0.24	0.22	0.21	0.32	0.15	0.34	0.29	0.31	0.20	0.34	0.37
143	0.20	0.34	0.23	0.15	0.25	0.30	0.29	0.16	0.20	0.21	0.36	0.28	0.23	0.36	0.24	0.33	0.26	0.33	0.36	0.31	0.27	0.22	0.28	0.25	0.10	0.10	0.26	0.07	0.34	0.43	0.48	0.29	0.45	0.24	0.34	0.19	0.27	0.33	0.27	0.24	0.20	0.34	0.17	0.33	0.30	0.32	0.22	0.33	0.36
144	0.19	0.38	0.22	0.14	0.23	0.29	0.27	0.15	0.18	0.19	0.34	0.26	0.28	0.34	0.24	0.34	0.24	0.34	0.37	0.35	0.28	0.23	0.29	0.22	0.14	0.11	0.25	0.09	0.30	0.41	0.48	0.26	0.39	0.26	0.34	0.17	0.25	0.31	0.23	0.23	0.21	0.29	0.18	0.37	0.29	0.31	0.20	0.37	0.37
145	0.27	0.32	0.36	0.33	0.42	0.38	0.36	0.37	0.29	0.28	0.32	0.32	0.30	0.26	0.24	0.29	0.30	0.24	0.34	0.29	0.28	0.17	0.27	0.25	0.25	0.31	0.29	0.30	0.36	0.29	0.36	0.23	0.30	0.17	0.24	0.28	0.30	0.25	0.21	0.14	0.32	0.32	0.32	0.23	0.35	0.28	0.37	0.21	0.37
146	0.37	0.28	0.35	0.24	0.28	0.37	0.35	0.25	0.31	0.27	0.43	0.34	0.33	0.36	0.27	0.46	0.32	0.31	0.33	0.37	0.36	0.27	0.26	0.21	0.29	0.42	0.39	0.21	0.35	0.29	0.36	0.34	0.31	0.26	0.32	0.33	0.22	0.31	0.29	0.24	0.31	0.44	0.34	0.30	0.34	0.30	0.46	0.39	0.53
147	0.37	0.31	0.29	0.27	0.28	0.37	0.35	0.25	0.40	0.27	0.39	0.28	0.30	0.33	0.32	0.43	0.26	0.34	0.30	0.37	0.27	0.34	0.21	0.34	0.32	0.45	0.36	0.30	0.31	0.24	0.36	0.37	0.37	0.34	0.21	0.33	0.26	0.29	0.39	0.31	0.37	0.31	0.34	0.36	0.37	0.38	0.46	0.46	0.46
148	0.31	0.28	0.29	0.23	0.31	0.30	0.29	0.24	0.37	0.18	0.39	0.28	0.30	0.39	0.29	0.36	0.26	0.31	0.33	0.37	0.24	0.31	0.20	0.25	0.21	0.35	0.39	0.22	0.32	0.34	0.36	0.37	0.38	0.28	0.10	0.24	0.27	0.34	0.41	0.22	0.28	0.31	0.34	0.30	0.33	0.32	0.39	0.39	0.39
149	0.26	0.34	0.32	0.32	0.41	0.36	0.34	0.33	0.31	0.29	0.36	0.31	0.30	0.17	0.23	0.19	0.28	0.25	0.33	0.31	0.38	0.26	0.34	0.25	0.23	0.28	0.33	0.22	0.22	0.24	0.26	0.20	0.31	0.18	0.26	0.29	0.27	0.39	0.25	0.19	0.31	0.31	0.25	0.24	0.36	0.35	0.39	0.22	0.50
150	0.24	0.30	0.31	0.31	0.36	0.32	0.30	0.32	0.30	0.31	0.35	0.29	0.35	0.13	0.25	0.18	0.30	0.27	0.35	0.36	0.41	0.25	0.36	0.25	0.22	0.30	0.34	0.28	0.26	0.23	0.26	0.18	0.38	0.23	0.26	0.28	0.22	0.41	0.27	0.25	0.30	0.24	0.27	0.26	0.29	0.34	0.32	0.29	0.45
151	0.35	0.21	0.33	0.22	0.22	0.29	0.30	0.23	0.29	0.28	0.37	0.29	0.31	0.23	0.24	0.34	0.30	0.26	0.29	0.35	0.31	0.24	0.24	0.19	0.25	0.43	0.34	0.24	0.39	0.23	0.29	0.29	0.39	0.28	0.24	0.31	0.18	0.34	0.29	0.26	0.27	0.30	0.32	0.26	0.24	0.28	0.37	0.40	0.47
152	0.31	0.28	0.29	0.21	0.28	0.31	0.29	0.22	0.31	0.18	0.36	0.25	0.30	0.36	0.23	0.36	0.23	0.28	0.30	0.37	0.24	0.29	0.20	0.22	0.23	0.35	0.36	0.21	0.29	0.31	0.36	0.34	0.37	0.21	0.14	0.24	0.23	0.33	0.33	0.22	0.28	0.28	0.30	0.29	0.31	0.29	0.35	0.36	0.39
153	0.33	0.27	0.31	0.22	0.26	0.32	0.30	0.23	0.33	0.25	0.42	0.38	0.34	0.29	0.34	0.35	0.36	0.32	0.32	0.36	0.29	0.23	0.19	0.31	0.25	0.44	0.32	0.26	0.31	0.20	0.26	0.30	0.34	0.37	0.21	0.28	0.18	0.24	0.38	0.27	0.27	0.30	0.33	0.26	0.29	0.31	0.42	0.42	0.48
154	0.37	0.25	0.26	0.21	0.20	0.34	0.32	0.20	0.31	0.29	0.39	0.34	0.30	0.22	0.29	0.33	0.32	0.37	0.28	0.34	0.27	0.30	0.21	0.24	0.29	0.45	0.33	0.30	0.36	0.29	0.40	0.34	0.38	0.32	0.29	0.33	0.24	0.25	0.41	0.31	0.26	0.29	0.28	0.27	0.25	0.35	0.46	0.43	0.43
155	0.14	0.33	0.22	0.14	0.21	0.24	0.22	0.15	0.13	0.20	0.29	0.21	0.25	0.32	0.20	0.35	0.19	0.29	0.32	0.33	0.23	0.21	0.30	0.20	0.17	0.09	0.23	0.12	0.31	0.39	0.48	0.22	0.37	0.23	0.34	0.18	0.29	0.24	0.18	0.17	0.21	0.27	0.18	0.32	0.29	0.31	0.18	0.35	0.32
156	0.14	0.33	0.22	0.14	0.21	0.24	0.22	0.15	0.13	0.20	0.29	0.21	0.25	0.32	0.20	0.35	0.19	0.29	0.32	0.33	0.23	0.21	0.30	0.20	0.17	0.09	0.23	0.12	0.31	0.39	0.48	0.22	0.37	0.23	0.34	0.18	0.29	0.24	0.18	0.17	0.21	0.27	0.18	0.32	0.29	0.31	0.18	0.35	0.32
157	0.20	0.30	0.15	0.23	0.18	0.19	0.18	0.19	0.24	0.18	0.10	0.03	0.17	0.35	0.29	0.42	0.01	0.19	0.16	0.21	0.19	0.21	0.25	0.19	0.31	0.21	0.19	0.19	0.31	0.45	0.43	0.23	0.37	0.27	0.21	0.21	0.34	0.23	0.24	0.21	0.22	0.17	0.24	0.29	0.19	0.23	0.27	0.42	0.19
158	0.25	0.27	0.31	0.31	0.33	0.33	0.34	0.32	0.27	0.28	0.32	0.27	0.35	0.14	0.25	0.19	0.28	0.27	0.32	0.36	0.38	0.21	0.33	0.25	0.23	0.30	0.34	0.28	0.30	0.22	0.26	0.19	0.38	0.24	0.26	0.26	0.22	0.36	0.24	0.26	0.30	0.22	0.27	0.26	0.27	0.32	0.32	0.29	0.42
159	0.21	0.23	0.34	0.36	0.44	0.36	0.34	0.36	0.29	0.33	0.39	0.30	0.33	0.16	0.26	0.18	0.30	0.28	0.33	0.31	0.36	0.20	0.38	0.34	0.22	0.29	0.33	0.26	0.29	0.19	0.18	0.22	0.34	0.23	0.28	0.35	0.27	0.37	0.27	0.29	0.34	0.29	0.19	0.27	0.39	0.35	0.27	0.31	0.44
160	0.18	0.41	0.21	0.23	0.31	0.28	0.26	0.24	0.31	0.26	0.11	0.22	0.26	0.33	0.33	0.30	0.20	0.28	0.25	0.28	0.30	0.26	0.28	0.22	0.35	0.25	0.24	0.36	0.39	0.52	0.48	0.26	0.34	0.28	0.26	0.19	0.31	0.26	0.27	0.31	0.20	0.20	0.31	0.21	0.22	0.35	0.25	0.33	0.24
161	0.23	0.41	0.26	0.29	0.31	0.28	0.31	0.30	0.31	0.32	0.11	0.25	0.30	0.36	0.36	0.30	0.23	0.31	0.30	0.31	0.35	0.31	0.34	0.28	0.35	0.28	0.30	0.43	0.47	0.56	0.52	0.29	0.42	0.30	0.26	0.24	0.35	0.34	0.30	0.38	0.22	0.23	0.37	0.24	0.25	0.38	0.27	0.36	0.22
162	0.24	0.26	0.33	0.28	0.23	0.29	0.33	0.29	0.14	0.17	0.26	0.24	0.34	0.37	0.31	0.37	0.22	0.35	0.40	0.42	0.37	0.26	0.38	0.30	0.30	0.26	0.36	0.26	0.43	0.38	0.29	0.28	0.44	0.32	0.37	0.25	0.21	0.41	0.27	0.23	0.37	0.32	0.38	0.37	0.31	0.25	0.34	0.44	0.34
163	0.32	0.34	0.28	0.28	0.34	0.29	0.27	0.29	0.32	0.30	0.34	0.29	0.22	0.28	0.31	0.34	0.27	0.27	0.31	0.27	0.34	0.24	0.35	0.23	0.30	0.26	0.27	0.13	0.33	0.41	0.29	0.27	0.38	0.30	0.35	0.36	0.35	0.28	0.31	0.22	0.26	0.41	0.31	0.28	0.31	0.36	0.45	0.34	0.42
164	0.22	0.47	0.30	0.28	0.38	0.34	0.32	0.29	0.30	0.28	0.40	0.35	0.46	0.46	0.43	0.46	0.33	0.43	0.46	0.45	0.48	0.26	0.44	0.31	0.30	0.28	0.41	0.25	0.29	0.33	0.55	0.36	0.44	0.36	0.22	0.31	0.28	0.44	0.35	0.38	0.27	0.41	0.26	0.43	0.35	0.31	0.25	0.46	0.46
165	0.22	0.30	0.15	0.13	0.06	0.12	0.15	0.11	0.16	0.20	0.16	0.12	0.22	0.38	0.23	0.48	0.10	0.24	0.24	0.30	0.24	0.31	0.25	0.14	0.37	0.29	0.27	0.22	0.31	0.39	0.48	0.26	0.32	0.26	0.13	0.26	0.27	0.22	0.23	0.27	0.22	0.20	0.36	0.35	0.21	0.23	0.29	0.52	0.21
[truncated: 116 more columns]
